# Supplementary material for: Ru–Cu Nanoheterostructures for Efficient Hydrogen Evolution Reaction in Alkaline Water Electrolyzers
Source: J Am Chem Soc. 2023 Sep 25;145(39):21419–31. doi: 10.1021/jacs.3c06726 (PMC10557145; doi:10.1021/jacs.3c06726)
Supplement: Supplementary file 2 — ja3c06726_si_002.xlsx [file ja3c06726_si_002.xlsx]

## Sheet: Description
	RATIONALE AND BOUNDARIES OF THE COST ANALYSIS
	The cost analysis performed is based on electrochemical data collected on a single-unit cell (Electrode area = 5 cm2). The main reason of this choice is the data availability: we only have data at lab scale. Then, considering (i) a linear increase of CAPEX with the electrolyzer scale and (ii) the complete retention of electrocatalytic performances, the H2 production cost for an ideal 1 MW alkalin…
	Based on the average CAPEX of an alkaline electrolyzer, published by IRENA (see figure), and considering basic OPEX (water and electricity fed to the electrolyzer + some ancillary costs), we might be able to estimate (very roughly) the forecasted cradle-to-gate* H2 cost when scaling our single cell device (i.e. stacking multiple cells) to an ideal 1 MW-scale plant.
	* Meaning that stocking and transportation costs are not included in the final cost of H2 production
									Credit: IRENA report: Green hydrogen cost reduction: scaling up electrolyzers to meet the 1.5°C climate goal

## Sheet: Single cell
	SINGLE CELL
	Cathode				* Not easily determinable, 1 ug/nm loading is assumed (in line with the ICP determined content of Ti)					Anode					Diaphragm
	Raw materials/components									Raw materials/components					Raw materials/components
	Ruthenium		Copper Mesh (CM)		Copper (sputter coated)		Titanium (sputter coated)			SS mesh	Cost [e]	0.0035	$ cm-2		Zirfon diaphragm (220 mm) [f]	0.038	$ cm-2
	Loading [ug cm-2]	Cost [a] [$]	Area [cm2]	Cost [b] [$]	Loading * [ug cm-2]	Cost [c] [$]	Loading [ug cm-2]	Cost [d] [$]			n° of stacked anodes	5	units		(380 $ m-2)
	52	0.00103652	1	0.0027	60	4.8384e-07	31	8.68e-07
	[a] https://www.dailymetalprice.com/metalprices.php (Mar. 11th 2022)		Ru	19.933	$ g-1					[e] https://www.alibaba.com/product-detail/Factory-Price-304-316-316L-50_1600496675712.html?spm=a2700.galleryofferlist.normal_offer.d_title.4ed41e11PQMxkT&s=p (Aug. 24th 2022)	SSM	0.0007	$ cm-2		[f] Price from the producer/retailer (Mar. 11th 2022)	Zirfon 220	0.038	$ cm-2
	[b] https://www.alibaba.com/product-detail/60-80-100-mesh-copper-infused_1600391880898.html?spm=a2700.galleryofferlist.normal_offer.d_title.24a039b5QOVCgR (Aug. 24th 2022)		CM	0.0027	$ cm-2
	[c] https://www.dailymetalprice.com/metalprices.php (Aug. 22nd 2022)		Cu (sputter coated)	0.008064	$ g-1
	[d] http://www.inconel718.in/titanium.html (Mar. 3rd 2022)		Ti (sputter coated)	0.028	$ g-1					Cost of anode					Cost of diaphragm
										Unit of standard	1	cm2			Unit of standard	1	cm2
	Synthetic route
										SS mesh	0.0035	$ cm-2			Zirfon diaphragm	0.038	$ cm-2
	Synthesis of the skeleton of 3D Cu(OH)2 NR on CM		Note: the size of CM immerged in such a chemical bath is (2x4) cm2, equal to:	8	cm2
	Process water		Ammonium persulfate ((NH4)2S2O8); 0.1 M solution		NaOH; 2 M solution		Cathode to bath ratio
	Volume [mL]	Cost [g] [$]	Mass (g)	Cost [h] [$]	Mass (g)	Cost [i] [$]	Bath volume/Cathode area [mL1 cm-2]
	30	4.2e-05	0.68454	0.000787221	2.39982	0.00179987	3.75
	[g] https://doi.org/10.1016/j.xcrp.2020.100209		Process water	0.0014	$ L-1
	[h] https://www.alibaba.com/product-detail/98-5-High-Quality-Manufacturer-Ammonium_60565944287.html?spm=a2700.galleryofferlist.normal_offer.d_title.1c022f45dUvy5f (Aug. 24th 2022)		(NH4)2S2O8	0.00115	$ g-1
	[i]https://www.alibaba.com/product-detail/Best-Price-Alkali-Naoh-Soda-Products_1600534250838.html?spm=a2700.galleryofferlist.normal_offer.d_title.7914125b3dTGAF (Aug. 24th 2022)		NaOH	0.00075	$ g-1
	Sputtering Cu and Ti layer onto the surface of Cu(OH)2 NR
	Since difficult to estimate, the cost of the sputtering has not been taken into account. On the other hand, the cost of the sputtered metals has been estimated (see "Raw materials/components")				** Calculated as Ean-Ecat assuming the OER overpotential on Pt to be 400 mV (Ean = 1.23 + 0.4 V vs RHE)		*** Average current registered in the CA scan. Altthough the integration of the CA would have been more accurate, the use of an average current is however reliable, especially considering the modest impact of the CA cost on the overall manufacturing process of the cathode
	In-situ Cu(OH)2 electroreduction and following Ru NPs electrodeposition to obtain the final Ru@Cu-yTiO2/xCu NR electrode
Step 1 Cu(OH)2 electroreduction	Process water		NaOH; 1 M solution		Cu(OH)2 electroreduction
	Volume [mL]	Cost [g] [$]	Mass (g)	Cost [i] [$]	Current density (mA cm-2)	Applied voltage ** (V)	Time (s)	Cost [j] ($)
	25	3.5e-05	0.999925	0.000749944	-5	1.43	1800	7.15e-08
Step 2 Ru electrodeposition	Ruthenium precursor (K2RuCl6); 1 mg mL-1 X		Ru electrodeposition
	Volume [mL]	Cost [k] [$]	Current density *** (mA cm-2)	Applied voltage ** (V)	Time (s)	Cost [j] ($)
	0.4	0.0512	-100	1.83	10800	1.098e-05
	X Not considered, Ru impact has been evaluated as "Raw material/component". Multiple reasons X
	[j] https://www.sigmaaldrich.com/IT/it/product/aldrich/283738		K2RuCl6	128	$ g-1	X For example: the electrodeposition does not make use of the totality of the Ru(IV) contained in the solution, which might in turn be recycled, complicating the calcualtions. Also, the specific Ru(IV) precursor used (K2RuCl6) is a specialty chemical, produced/sold in small quantities and at high price: therefore, it does not represent a proper precursor for the ideal scale-up of the electrode to…
	[k] IRENA: chrome-extension://efaidnbmnnnibpcajpcglclefindmkaj/https://irena.org/-/media/Files/IRENA/Agency/Publication/2020/Dec/IRENA_Green_hydrogen_cost_2020.pdf		Electricity price [j]	0.02	$ kWh-1
	Cost of cathode
	Unit of standard	1	cm2
	Final cost	0.0048625	$
	Divided as:
	Raw materials/components	0.00373787	$
	Synthesis of the skeleton of 3D Cu(OH)2 NR on CM	0.000328636	$
	Sputtering Cu and Ti layer onto the surface of Cu(OH)2 NR	N.A.
Step 1 Cu(OH)2 electroreduction	In-situ deposit Ru NPs to prepare the target electrode of Ru@Cu-yTiO2/xCu NR	0.000785015	$
Step 2 Ru electrodeposition	In-situ deposit Ru NPs to prepare the target electrode of Ru@Cu-yTiO2/xCu NR	1.098e-05	$

## Sheet: CAPEX-SingleAELcells-Std&ours 
	CAPEX - Single AEL cells - Std & ours
		Average cost of an alkaline electrolyzer
		Stack (1+ MW) [a]		Entire system (10+ MW) [b]
	Low	270	$ kW-1	500	$ kW-1
	Average			750
	High			1000
	Ideal 1 MW system	-	-	600	$ kW-1
	Considering an ideal 1 MW plant
		Total CAPEX	600000	$
	[a] Journal of Environmental Chemical Engineering 9 (2021) 106349
	[b] IRENA report: Green hydrogen cost reduction: scaling up electrolyzers to meet the 1.5°C climate goal
						Credit: IRENA report: Green hydrogen cost reduction: scaling up electrolyzers to meet the 1.5°C climate goal
	Cost breakdown - IRENA/KIER AEL
			%	Actual cost			%	Actual cost
		Stack components	45	270000	$ MW-1	BoP	55	330000	$ MW-1
		PTLs	8	21600	$ MW-1	Power supply	50	165000	$ MW-1
		Structural layers	14	37800	$ MW-1	DI circulation	22	72600	$ MW-1
		Small parts	4	10800	$ MW-1	H2 processing	20	66000	$ MW-1
		BPs	7	18900	$ MW-1	Cooling	8	26400	$ MW-1
		Stack assembly and end plates	10	27000	$ MW-1
		DEP	57	153900	$ MW-1
		Cell manufacturing	72	110808	$ MW-1
		Diaphragm	14	21546	$ MW-1
		Anode	11	16929	$ MW-1
		Cathode	4	6156	$ MW-1
	Assuming as reference the paper (Journal of Environmental Chemical Engineering 9 (2021) 106349) where a 1 MW-scale Korean alkaline water electrolyzer is studied:
		Considering that 1 MW is the stack power:
		Cell voltage	1.8	V
		Current density	1	A cm-2
		Electrode area	700	cm2
		Cell power	1.8	W cm-2
			1260	W
		Cells per stack	200	units	→	1000	cells/system	→	NOTE: the total number of cells in the system has been taken as a variable when studying the effect of operative current density on the H2 production cost. Check related sheets.
		Stacks in the system	5	units
		Gross system power	1.26	MW
		Stack (cell) efficiency	82	% (at HHV)	HHV = Higher Heating Value
		Stack power	1.0332	MW
	We may then estimate the cost of a single cell (MEA (DEP) assembly) merging these data from a real plant to the averaged CAPEX costs reported by IRENA:
			% on total stack cost	Single cell CAPEX
		DEP	57	153.9	$
		Cell manufacturing	72	110.808	$
		Diaphragm	14	21.546	$
		Anode	11	16.929	$
		Cathode	4	6.156	$
	For the sake of comparison, we may set a fixed electrode area (700 cm2) for our ideal 1 MW-scale AEL
	Cost breakdown - OUR AEL
		Electrode area	700	cm2
		Cost of cathode	3.40375	$ cell-1
		Cost of anode	2.45	$ cell-1
		Cost of diaphragm	26.6	$ cell-1
	Summing all the contributions, we get:		NOTE: cell manifacturing CAPEX is set as identical to the one obtained from the above cost breakdown from IRENA/KIER data
			% on total stack cost	Single cell CAPEX
		DEP	53.0599	143.262	$
		Cell manufacturing	77.3465	110.808	$
		Diaphragm	18.5674	26.6	$
		Anode	1.71016	2.45	$
		Cathode	2.3759	3.40375	$
	Plant depreciation
	Capital recovery factor	0.0613915
	i (discount rate)	0.045	i.e. 4.5%
	n (plant lifetime)	30	years	→	Input other values to explore the effect of plant lifetime on H2 production cost

## Sheet: CAPEX&OPEX Calculations
	CAPEX & OPEX Calculations
		ELECTROCHEMICAL DATA													ANNUAL CAPEX						ANNUAL OPEX	HHV					LHV
							HHV				LHV					HHV		LHV				(AEL only)	(0.3% of total CAPEX)		(2.5% of total CAPEX)	(1% of total CAPEX)	(AEL only)	(0.3% of total CAPEX)		(2.5% of total CAPEX)	(1% of total CAPEX)
		Operative conditions (n°)	Current density (mA cm-2)	Cell voltage (V)	Single cell power (W)	Desired system net power (W)	Energy Efficiency (%, HHV)	Required system gross power, HHV (MW)	Cells required to meet the ideal 1 MW-scale, HHV (net system power)	Overall electricity fed to the AEL, HHV (A)	Energy Efficiency (%, LHV)	Required system gross power LHV (MW)	Cells required to meet the ideal 1 MW-scale, LHV (net system power)	Overall electricity fed to the AEL, LHV (A)		Total CAPEX ($)	Annual CAPEX ($ year-1)	Total CAPEX ($)	Annual CAPEX ($ year-1)			Annual electricity cost ($ year-1)	Labour ($ year-1)	Water-related expenses ($ year-1)	Maintainance ($ year-1)	Other ancillary costs ($ year-1)	Annual electricity cost ($ year-1)	Labour ($ year-1)	Water-related expenses ($ year-1)	Maintainance ($ year-1)	Other ancillary costs ($ year-1)
		1	101.036	1.52771	108.048	1000000 = 1 MW	96.9013	1.03198	9551.14	675506	82.0618	1.21859	11278.3	797660		1.81441e+06	111390	2.06185e+06	126580			173372	5443.24	2987.72	45360.3	18144.1	204724	6185.55	3528	51546.3	20618.5
		2	150.206	1.55179	163.162		95.3976	1.04824	6424.55	675506	80.7884	1.2378	7586.33	797660		1.36649e+06	83891.1	1.53293e+06	94109			176105	4099.48	2987.72	34162.3	13664.9	207951	4598.79	3528	38323.3	15329.3
		3	200.324	1.57172	220.397		94.188	1.06171	4817.25	675506	79.764	1.2537	5688.37	797660		1.13623e+06	69754.8	1.26103e+06	77416.3			178367	3408.68	2987.72	28405.7	11362.3	210621	3783.08	3528	31525.6	12610.3
		4	301.417	1.6058	338.811		92.189	1.08473	3201.57	675506	78.0711	1.28088	3780.52	797660		904762	55544.8	987704	60636.7			182234	2714.29	2987.72	22619.1	9047.62	215188	2963.11	3528	24692.6	9877.04
		5	403.303	1.63579	461.803		90.4988	1.10499	2392.76	675506	76.6398	1.3048	2825.46	797660		788892	48431.3	850880	52236.8			185638	2366.67	2987.72	19722.3	7888.92	219207	2552.64	3528	21272	8508.8
		6	506.212	1.66202	588.935		89.0706	1.12271	1906.33	675506	75.4303	1.32573	2251.06	797660		719204	44153.1	768591	47185			188614	2157.61	2987.72	17980.1	7192.04	222722	2305.77	3528	19214.8	7685.91
		7	600.108	1.68404	707.424		87.9059	1.13758	1608.06	675506	74.444	1.34329	1898.85	797660		676473	41529.7	718132	44087.3			191113	2029.42	2987.72	16911.8	6764.73	225673	2154.4	3528	17953.3	7181.32
		8	698.63	1.70602	834.314		86.7734	1.15243	1381.29	675506	73.4849	1.36082	1631.07	797660		643986	39535.3	679770	41732.1			193608	1931.96	2987.72	16099.6	6439.86	228619	2039.31	3528	16994.2	6797.7
		9	801.489	1.728	969.481		85.6696	1.16727	1204.02	675506	72.5501	1.37836	1421.75	797660		618590	37976.2	649782	39891.1			196102	1855.77	2987.72	15464.8	6185.9	231564	1949.35	3528	16244.6	6497.82
		10	903.927	1.74801	1106.05		84.6889	1.18079	1067.57	675506	71.7196	1.39432	1260.63	797660		599043	36776.1	626700	38474.1			198373	1797.13	2987.72	14976.1	5990.43	234245	1880.1	3528	15667.5	6267
		11	1000.49	1.76601	1236.82		83.8257	1.19295	964.534	675506	70.9886	1.40868	1138.95	797660		584281	35869.9	609269	37403.9			200416	1752.84	2987.72	14607	5842.81	236658	1827.81	3528	15231.7	6092.69
		12	1198.17	1.80004	1509.73		82.241	1.21594	805.4	675506	69.6466	1.43582	951.044	797660		561483	34470.3	582348	35751.3			204278	1684.45	2987.72	14037.1	5614.83	241218	1747.04	3528	14558.7	5823.48
		13	1403.35	1.83209	1799.74		80.8023	1.23759	687.647	675506	68.4282	1.46139	811.997	797660		544614	33434.7	562428	34528.3			207915	1633.84	2987.72	13615.3	5446.14	245513	1687.28	3528	14060.7	5624.28
		14	1595.17	1.86012	2077.05		79.5847	1.25652	604.956	675506	67.3971	1.48374	714.352	797660		532767	32707.4	548439	33669.5			211096	1598.3	2987.72	13319.2	5327.67	249269	1645.32	3528	13711	5484.39
		15	1800.44	1.88807	2379.55		78.4066	1.2754	535.986	675506	66.3994	1.50604	632.91	797660		522886	32100.8	536772	32953.3			214268	1568.66	2987.72	13072.2	5228.86	253014	1610.32	3528	13419.3	5367.72
		16	2003.16	1.91407	2683.93		77.3415	1.29297	481.744	675506	65.4974	1.52678	568.859	797660		515115	31623.7	527596	32389.9			217218	1545.35	2987.72	12877.9	5151.15	256499	1582.79	3528	13189.9	5275.96
		17	2247.84	1.94411	3059.03		76.1465	1.31326	429.306	675506	64.4854	1.55074	506.938	797660		507603	31162.5	518725	31845.3			220627	1522.81	2987.72	12690.1	5076.03	260524	1556.17	3528	12968.1	5187.25
		18	2503.54	1.97411	3459.58		74.9893	1.33352	385.459	675506	63.5054	1.57467	455.162	797660		501321	30776.9	511307	31389.9			224032	1503.96	2987.72	12533	5013.21	264544	1533.92	3528	12782.7	5113.07
		OTHER DATA
		Faradaic efficiency	100	%
		Plant lifetime	30	years
			252000	h	350 operating days, 15 for maintainance
		For annual costs	1	year
			8400	h	350 operating days, 15 for maintainance
		HHV	141.7	kJ g-1H2
		LHV	120	kJ g-1H2
		Water usage	10	L kgH2-1
		CALCULATIONS FOR 1 MW NET SYSTEM POWER
		1 MW	=	1 MJ s-1
		Considering the heating values of H2:	@ HHV	7.05716	gH2 s-1	Equal to	213409	kgH2 year-1
			@ LHV	8.33333	gH2 s-1		252000	kgH2 year-1
		So:	@ HHV	1.05857e+08	molH2 year-1	Equal to	2.04273e+13	C year-1	Equal to	675506	C s-1 (A)
			@ LHV	1.25e+08	molH2 year-1		2.41213e+13	C year-1		797660	C s-1 (A)

## Sheet: Annual H2 productivity-1 MW NP
	ANNUAL H2 PRODUCTIVITY - 1 MW NET POWER
			Overall electricity fed to the AEL (A)
			HHV	LHV	HHV	LHV
		Operative conditions (n°)	Total current (A)	Total current (A)	Annual H2 production (kgH2 year-1)	Annual H2 production (kgH2 year-1)
		1	675506	797660	213409	252000
		2	675506	797660	213409	252000		Electrochemical parameters
		3	675506	797660	213409	252000
		4	675506	797660	213409	252000		n	2	mole- molH2-1
		5	675506	797660	213409	252000		F	96485	C mole--1
		6	675506	797660	213409	252000		MMH2	2.016	g mol-1
		7	675506	797660	213409	252000		FEH2	100	%
		8	675506	797660	213409	252000
		9	675506	797660	213409	252000		Time	1	year
		10	675506	797660	213409	252000			30240000	s	350 operating days, 15 for maintainance
		11	675506	797660	213409	252000
		12	675506	797660	213409	252000
		13	675506	797660	213409	252000
		14	675506	797660	213409	252000
		15	675506	797660	213409	252000
		16	675506	797660	213409	252000
		17	675506	797660	213409	252000
		18	675506	797660	213409	252000

## Sheet: LCOH
	LEVELIZED COST OF H2 PRODUCTION - 1 MW NET POWER
		The production cost is calculated as the sum of the annual OPEX and CAPEX on the annual production of H2
			Annual CAPEX						ANNUAL OPEX	OPEXelectricity doubled, as the BoP requires more or less the same energy as the electrolyzer					Annual H2 Production
						HHV	LHV					HHV	LHV					HHV	LHV
				Operative conditions (n°)	Operative current density (mA cm-2)	Annual CAPEX ($ year-1)	Annual CAPEX ($ year-1)			Operative conditions (n°)	Operative current density (mA cm-2)	Annual OPEX ($ year-1)	Annual OPEX ($ year-1)			Operative conditions (n°)	Operative current density (mA cm-2)	Annual H2 production (kgH2 year-1)	Annual H2 production (kgH2 year-1)
				1	101.036	111390	126580			1	101.036	418680	491326			1	101.036	213409	252000
				2	150.206	83891.1	94109			2	150.206	407124	477681			2	150.206	213409	252000
				3	200.324	69754.8	77416.3			3	200.324	402898	472690			3	200.324	213409	252000
				4	301.417	55544.8	60636.7			4	301.417	401837	471437			4	301.417	213409	252000
				5	403.303	48431.3	52236.8			5	403.303	404241	474276			5	403.303	213409	252000
				6	506.212	44153.1	47185			6	506.212	407546	478179			6	506.212	213409	252000
				7	600.108	41529.7	44087.3			7	600.108	410920	482163			7	600.108	213409	252000
				8	698.63	39535.3	41732.1			8	698.63	414675	486596			8	698.63	213409	252000
				9	801.489	37976.2	39891.1			9	801.489	418699	491348			9	801.489	213409	252000
				10	903.927	36776.1	38474.1			10	903.927	422497	495834			10	903.927	213409	252000
				11	1000.49	35869.9	37403.9			11	1000.49	426022	499995			11	1000.49	213409	252000
				12	1198.17	34470.3	35751.3			12	1198.17	432879	508093			12	1198.17	213409	252000
				13	1403.35	33434.7	34528.3			13	1403.35	439513	515926			13	1403.35	213409	252000
				14	1595.17	32707.4	33669.5			14	1595.17	445425	522907			14	1595.17	213409	252000
				15	1800.44	32100.8	32953.3			15	1800.44	451393	529954			15	1800.44	213409	252000
				16	2003.16	31623.7	32389.9			16	2003.16	456999	536574			16	2003.16	213409	252000
				17	2247.84	31162.5	31845.3			17	2247.84	463532	544288			17	2247.84	213409	252000
				18	2503.54	30776.9	31389.9			18	2503.54	470102	552047			18	2503.54	213409	252000
			LEVELIZED COST OF H2 PRODUCTION			Plant lifetime = 30 years				Plant lifetime = 10 years
						HHV	LHV			HHV	LHV
				Operative conditions (n°)	Operative current density (mA cm-2)	LCOH ($ kgH2-1)	LCOH ($ kgH2-1)			LCOH ($ kgH2-1)	LCOH ($ kgH2-1)
				1	101.036	2.48382	2.45201			2.7541	2.71211
				2	150.206	2.30082	2.26901			2.50438	2.46238
				3	200.324	2.21478	2.18296			2.38403	2.34204
				4	301.417	2.14322	2.11141			2.278	2.236
				5	403.303	2.12115	2.08934			2.23867	2.19667
				6	506.212	2.11659	2.08478			2.22373	2.18173
				7	600.108	2.12011	2.0883			2.22088	2.17889
				8	698.63	2.12836	2.09654			2.22429	2.18229
				9	801.489	2.13991	2.10809			2.23205	2.19006
				10	903.927	2.15209	2.12027			2.24132	2.19933
				11	1000.49	2.16435	2.13254			2.25139	2.2094
				12	1198.17	2.18993	2.15811			2.27357	2.23157
				13	1403.35	2.21616	2.18434			2.29729	2.25529
				14	1595.17	2.24045	2.20864			2.31981	2.27782
				15	1800.44	2.26558	2.23376			2.34347	2.30147
				16	2003.16	2.28961	2.25779			2.36634	2.32435
				17	2247.84	2.31806	2.28624			2.39367	2.35168
				18	2503.54	2.34704	2.31522			2.42172	2.37973
